# Supplementary material for: DeMBA: a developmental atlas for navigating the mouse brain in space and time
Source: Nat Commun. 2025 Aug 29;16:8108. doi: 10.1038/s41467-025-63177-9 (PMC12397216; doi:10.1038/s41467-025-63177-9)
Supplement: Supplementary file 2 — Supplementary Data1 [file 41467_2025_63177_MOESM2_ESM.xlsx]

## Sheet: Sheet1
Full name	Acronym	Description/Instruction	Animal hemisphere	x (sagittal sections)	y (horizontal sections)	z (coronal sections)	Removed from analysis	Reason For Removal
ant coronal	Ant	Most anterior coronal section at the midline (sagittal plane) and the most dorsal point of grey matter in the horizontal plane	Midline	285	142	35	TRUE	The most anterior coronal slice is not a constant. Each volume is differently cropped.
posterior accessory olfactory bulb left	pAOB L	The most posterior point in the posterior accessory olfactory bulb and the point is in the middle of the dark circle in all planes.	Left	227	192	123
posterior accessory olfactory bulb right	pAOB R	The most posterior point in the posterior accessory olfactory bulb and the point is in the middle of the dark circle in all planes.	Right	342	192	123
mid orbital area right	mORB R	The middle of the orbital area, in the cross-section between the orbital area and olfactory bulb in coronal and horizontal plane. In the sagittal plane, the point is in the bottom of the fold.	Right	347	212	152
mid orbital area right lateral	mORB R lat	The most lateral point of the orbital cortex, relative to "The middle of the orbital area, in the cross-section between the orbital area and olfactory bulb in coronal and horizontal plane. In the sagittal plane, the point is in the bottom of the fold."	Right	406	247	152
mid orbital area left	mORB L	The middle of the orbital area, in the cross-section between the orbital area and olfactory bulb in coronal and horizontal plane. In the sagittal plane, the point is in the bottom of the fold.	Left	222	212	153
mid orbital area left lateral	mORB L lat	The most lateral point of the orbital cortex, relative to "The middle of the orbital area, in the cross-section between the orbital area and olfactory bulb in coronal and horizontal plane. In the sagittal plane, the point is in the bottom of the fold."	Left	161	248	153
anterior nucleus accumbens left	aACB L	At the edge of the nucleus accumbens (light grey, lighter than CP which is dorso-lateral to ACB), the 'anterior commissure, olfcatory limb' (black, antero-lateral to ACB), and the 'anterior olfactory nucleus (medium grey, anterio-medial to ACB) -- Most anterior tip in both sagittal and horizontal, and middle of the region in the coronal plane	Left	232	254	171
anterior nucleus accumbens right	aACB R	At the edge of the nucleus accumbens (light grey, lighter than CP which is dorso-lateral to ACB), the 'anterior commissure, olfcatory limb' (black, antero-lateral to ACB), and the 'anterio rolfactory nucleus (medium grey, anterio-medial to ACB) -- Most anterior tip in both sagittal and horizontal, and middle of the region in the coronal plane	Right	339	255	171
Ventral anterior commissure right	vAC R	"The most ventral part of the anterior commissure that is visible in front of nucleus accumbens in right hemisphere" Bjerke et al. 2023 (https://doi.org/10.5281/zenodo.7575515)	Right	344	284	177
Ventral anterior commissure left	vAC L	"The most ventral part of the anterior commissure that is visible in front of nucleus accumbens in left hemisphere" Bjerke et al. 2023 (https://doi.org/10.5281/zenodo.7575515)	Left	227	284	177
Anterior striatum right	aStriat R	"The most anterior tip of the striatum that is visible in left hemisphere" Bjerke et al. 2023 (https://doi.org/10.5281/zenodo.7575515)	Right	364	193	189
anterior striatum right lateral	aStriat R lateral	"The most anterior tip of the striatum that is visible in left hemisphere" Bjerke et al. 2023 (https://doi.org/10.5281/zenodo.7575515). As far right lateral as possible in coronal plane, most anterior grey matter in sagittal and most lateral grey matter in horizontal plane	Right	475	193	189	TRUE	This is not a point landmark but rather defined based on other features in the same plane
anterior septal nucleus right	aSep_R	The most ventral part of the right septum in all planes. In the sagittal plane, place the point at the most vental point, and in the horizontal plane at the most anterior point	Right	305	268	189
Anterior striatum left	aStriat L	"The most anterior tip of the striatum that is visible in left hemisphere" Bjerke et al. 2023 (https://doi.org/10.5281/zenodo.7575515) (Add. Middle of grey matter in coronal plane)	Left	207	193	190
Anterior striatum left lateral	aStriat L lateral	"The most anterior tip of the striatum that is visible in left hemisphere" Bjerke et al. 2023 (https://doi.org/10.5281/zenodo.7575515) (Add. Middle of grey matter in coronal plane). As far left lateral as possible in coronal plane, most anterior grey matter in sagittal and most lateral grey matter in horizontal. plane	Left	95	193	190	TRUE	This is not a point landmark but rather defined based on other features in the same plane
anterior septal nucleus left	aSep_L	The most ventral part of the left septum in all planes. In the sagittal plane, place the point at the most vental point, and in the horizontal plane at the most anterior point.	Left	265	269	190
Corpus callosum merge	CC merge	"Where the corpus callosum merge along the midline" Bjerke et al. 2023 (https://doi.org/10.5281/zenodo.7575515)	Midline	285	185	210
Frontal middle 1	FM1	"Move anteriorly until the last slice where the Corpus Callosum is uninterupted. FM1 is in its middle." Sergejeva et al. 2015 (https://doi.org/10.1016/j.jneumeth.2014.11.005)	Midline	285	195	214
Frontal left 2	FL2	"Move anteriorly until the last slice where the Corpus Callosum is uninterupted. FL2 is the left inner ventricle tip" Sergejeva et al. 2015 (https://doi.org/10.1016/j.jneumeth.2014.11.005)	Left	259	191	215	TRUE	defined in reference to a different point
Frontal right 2	FR2	"Move anteriorly until the last slice where the Corpus Callosum is uninterupted. FR2 is the right inner ventricle tip" Sergejeva et al. 2015 (https://doi.org/10.1016/j.jneumeth.2014.11.005)	Right	311	191	215	TRUE	defined in reference to a different point
Anterior Commissure Right	ACR	"Move anteriorly until the first slice with no shade of the anterior commissure in the middle. ACR is on the remaining 'islet' on the right, on its right border" Sergejeva et al. 2015 (https://doi.org/10.1016/j.jneumeth.2014.11.005)	Right	338	272	254
Anterior Commissure Left	ACL	"Move anteriorly until the first slice with no shade of the anterior commissure in the middle. ACL is on the remaining 'islet' on the left, on its left border" Sergejeva et al. 2015 (https://doi.org/10.1016/j.jneumeth.2014.11.005)	Left	232	273	254
Anterior Commissure: WHS origin	AC:WHS	"AC is used as the origin of the Mouse-WHS coordinate space. It is located in the anterior commissure (AC) at the intersection between: The mid-sagittal plane, A coronal plane passing midway (rostro-caudal) through the anterior and posterior branches of AC, A horizontal plane passing midway through the most dorsal and ventral aspect of the AC" Sergejeva et al. 2015 (https://doi.org/10.1016/j.jneu…	Midline	285	260	266
Anterior Globus pallidus, external segment left hemisphere	aGPe_L	The CP and GPe are seperated by a darker band (visible in saittal and horizontal plane). The GPe has a tendency to be slightly darker than the CP. The point should be set at the most anterior tip of the GPe, bordering the CP and ventricle in the sagittal and horizontal plane, which correspond to a mid-dorsolevel of the ventricle in coronal plane.	Left	215	232	272
Anterior Globus pallidus, external segment right hemisphere	aGPe_R	The CP and GPe are seperated by a darker band (visible in saittal and horizontal plane). The GPe has a tendency to be slightly darker than the CP. The point should be set at the most anterior tip of the GPe, bordering the CP and ventricle in the sagittal and horizontal plane, which correspond to a mid-dorsolevel of the ventricle in coronal plane.	Right	355	232	272
Ventricle middle 1	VM1	"Move anteriorly until you get to the most articulate "Wineglass"-slice, where the lateral ventricles are still connected to the "glass stem". VM1 is between stem and bowl." Sergejeva et al. 2015 (https://doi.org/10.1016/j.jneumeth.2014.11.005)	Midline	285	209	278
anterior thalamus	aTh	The landmark is at the most anterior point of the grey matter in of the thalamus (the grey matter is grey compared to the black ventricular space) in the sagittal and horizontal plane. In the coronal plane, the point is in the middle of the diamond shape.	Midline	285	233	280
Anterior Globus pallidus, internal segment right hemisphere	aGPi_R	The GPi is darker in apperance compared with the GPe but lighter than the ventricular space. Place the marker at the most anterior point in sagittal view, midway dorsoventrally. This border is easiest to see in the sagittal plane. The GPi does not have as distinct striated apperance as GPe.	Right	380	267	304
Anterior Globus pallidus, internal segment left hemisphere	aGPi_L	The GPi is darker in apperance compared with the GPe but lighter than the ventricular space. Place the marker at the most anterior point in sagittal view, midway dorsoventrally. This border is easiest to see in the sagittal plane. The GPi does not have as distinct striated apperance as GPe.	Left	189	267	305
Corpus Callosum middle	CCM	"Move anteriorly until the last slice where the Hippocampus has an obvious butterfly shape. CCM is in the middle of the borderline between corpus callosum and the fore wings of this butterfly" Sergejeva et al. 2015 (https://doi.org/10.1016/j.jneumeth.2014.11.005)	Midline	285	121	307
Ventral hemisphere right	vHemisphere R	"The most ventral part where the brain is visible in right hemisphere" Bjerke et al. 2023 (https://doi.org/10.5281/zenodo.7575515)	Right	437	377	329	TRUE	The most left or right slice is not a constant. Each volume is differently rotated.
Ventral hemisphere left	vHemisphere L	"The most ventral part where the brain is visible in left hemisphere" Bjerke et al. 2023 (https://doi.org/10.5281/zenodo.7575515)	Left	131	377	329	TRUE	The most left or right slice is not a constant. Each volume is differently rotated.
ventral thalamus	vTh	The ventral tip of the thalamus in sagittal plane, the last section before the grey matter becomes ventricle in horizontal plane, and the top of the ventricle (point on grey matter) in coronal plane	Midline	285	288	345
Anterior Subthalamic nucleus left hemisphere	aSTN_L	The STN is light compared to the black white matter dorsal and vetral to it. The point is at the most anterior tip of the STN in horizontal and saggital plane, while in the middle in the coronal plane.	Left	196	264	347
Anterior Subthalamic nucleus right hemisphere	aSTN_R	The STN is light compared to the black white matter dorsal and vetral to it. The point is at the most anterior tip of the STN in horizontal and saggital plane, while in the middle in the coronal plane.	Right	373	265	347
Dorsal hippocampal formation left	dHF L	The most dorsal point of grey matter in the hippocampal formation, middle of the grey matter in horizontal plane	Left	211	70	374
Dorsal hippocampal formation right	dHF R	The most dorsal point of grey matter in the hippocampal formation, middle of the grey matter in horizontal plane	Right	360	70	375
dorsal posterior striatum left	dpStriat L	In the dorsal part of the posterior striatum, set the landmark at the most posterior point in the horizontal and sagittal plane, and in the middle of the remaining grey matter of striatum in coronal plane.	Left	97	196	380
dorsal posterior striatum right	dpStriat R	In the dorsal part of the posterior striatum, set the landmark at the most posterior point in the horizontal and sagittal plane, and in the middle of the remaining grey matter of striatum in coronal plane.	Right	473	196	380
Dentate gyrus tip right	DGtip R	The tip of the DG exposed blade	Right	388	137	383
Dentate gyrus tip left	DGtip L	The tip of the DG exposed blade	Left	181	137	384
Hippocampus middle 1	HM1	"Move anteriorly until Corpus Callosum gets continuous in the middle. HM1 is in the opening at the crossing of midline and borderline between hippocampus and thalamus/superior colliculus." Sergejeva et al. 2015 (https://doi.org/10.1016/j.jneumeth.2014.11.005)	Midline	285	122	385	TRUE	defined in reference to a different point
Splenium of the corpus callosum	SpleniumCC	"Where corpus callosum is split along the midline" Bjerke et al. 2023 (https://doi.org/10.5281/zenodo.7575515)	Midline	285	92	386
ventral posterior striatum left	vpStriat L	In the ventral part of striatum, set the landmark at the most posterior point at the edge of striatum in sagittal and horizontal plane, and in the middle of the remaining grey matter of striatum in coronal plane	Left	98	257	389
ventral posterior striatum right	vpStriat R	In the ventral part of striatum, set the landmark at the most posterior point at the edge of striatum in sagittal and horizontal plane, and in the middle of the remaining grey matter of striatum in coronal plane	Right	467	266	390
Anterior Substantia nigra left hemisphere	aSN_L	The most anterior tip (in sagittal and horizontal plane) of substantia nigra [light grey] bordering the cerebral peduncle (cpd) [black]	Left	186	269	393
Anterior Substantia nigra right hemisphere	aSN_R	The most anterior tip (in sagittal and horizontal plane) of substantia nigra [light grey] bordering the cerebral peduncle (cpd) [black]	Right	385	269	393
Lateral hemisphere left	lHemisphere L	"The most lateral part where the brain is visible in left hemisphere" Bjerke et al. 2023 (https://doi.org/10.5281/zenodo.7575515)	Left	28	183	395	TRUE	The most left or right slice is not a constant. Each volume is differently rotated.
Dorsal hemisphere right	dHemipshere R	"The most dorsal part where the brain is visible in right hemisphere" Bjerke et al. 2023 (https://doi.org/10.5281/zenodo.7575515)	Right	326	9	396	TRUE	The most left or right slice is not a constant. Each volume is differently rotated.
Lateral hemisphere right	lHemisphere R	"The most lateral part where the brain is visible in right hemisphere" Bjerke et al. 2023 (https://doi.org/10.5281/zenodo.7575515)	Right	543	184	396	TRUE	The most left or right slice is not a constant. Each volume is differently rotated.
Dorsal hemisphere left	dHemipshere L	"The most dorsal part where the brain is visible in left hemisphere" Bjerke et al. 2023 (https://doi.org/10.5281/zenodo.7575515)	Left	244	9	397	TRUE	The most left or right slice is not a constant. Each volume is differently rotated.
Ventral Substantia nigra left hemisphere	vSN_L	The most ventral point of substantia nigra, in all planes.	Left	220	292	400
Ventral Substantia nigra right hemisphere	vSN_R	The most ventral point of substantia nigra, in all planes.	Right	350	292	400
Posterior cortex middle	pCxM	"Move anteriorly until the last slice with clearly separated cortex halves. CxM is between them" Sergejeva et al. 2015 (https://doi.org/10.1016/j.jneumeth.2014.11.005)	Midline	285	33	424	TRUE	This point doessn't clearly define which horizontal plane of seperation it's referring to as it of course varies. This point is not replicable.
Ventral interpeduncular nucleus	vIPN	"The ventral tip of the interpeduncular nucleus" Bjerke et al. 2023 (https://doi.org/10.5281/zenodo.7575515)	Midline	285	294	432
Pontine nucleus middle	PM	"Move anteriorly until the last slice where Pontine Nuclei are connected. PM is the center of this connection." Bjerke et al. 2023 (https://doi.org/10.5281/zenodo.7575515)	Midline	285	324	432	TRUE	defined in reference to a different point
Interpeduncular nucleus middle	IP	"Move anteriorly until the Interpeduncular Nucleus is largest and most sharply bounded. IP is in its middle." Sergejeva et al. 2015 (https://doi.org/10.1016/j.jneumeth.2014.11.005)	Midline	285	275	432
Interpeduncular nucleus left	IPL	"Move anteriorly until the Interpeduncular Nucleus is largest and most sharply bounded. IPL is its left most distal point" Sergejeva et al. 2015 (https://doi.org/10.1016/j.jneumeth.2014.11.005)	Left	261	275	432
Interpeduncular nucleus right	IPR	"Move anteriorly until the Interpeduncular Nucleus is largest and most sharply bounded. IPR is its right most distal point" Sergejeva et al. 2015 (https://doi.org/10.1016/j.jneumeth.2014.11.005)	Right	309	275	432
Cerebral aqueduct	CerebralAq	"The most dorsal tip of the cerebral aqueduct that is visible along the midline" Bjerke et al. 2023 (https://doi.org/10.5281/zenodo.7575515)	Midline	285	111	531	TRUE	"The most dorsal tip visible along the midline" in these volumes usually refers to the point which the blurring from the population averaging obscures the aqueduct. This is not an anatomical feature but an artefact.
Posterior inferior colliculus right	pIC R	"The most posterior tip of inferior colliculus that is visible in right hemisphere." Bjerke et al. 2023 (https://doi.org/10.5281/zenodo.7575515)	Right	334	81	555
Posterior inferior colliculus left	pIC L	"The most posterior tip of inferior colliculus that is visible in left hemisphere." Bjerke et al. 2023 (https://doi.org/10.5281/zenodo.7575515)	Left	238	81	556
posterior cerebellar Central lobule 3	pCBCENT3	Midline in sagittal plane, at the ventral tip of the posterior cerebellar central lobule 3 in coronal and posterior tip in horizontal.	Midline	285	180	563
last posterior cerebellar central lobule 3 left	lpCBCENT3left	On the left side, at the most lateral point of the fissure between the lobes [name the lobes?] in coronal and horizontal plane, and at the most ventral point between the two lobes in the sagittal plane.	Left	83	178	565
last posterior cerebellar central lobule 3 right	lpCBCENT3right	On the left side, at the most lateral point of the fissure between the lobes [name the lobes?] in coronal and horizontal plane, and at the most ventral point between the two lobes in the sagittal plane.	Right	486	178	565
posterior cerebellar Culmen 4,5	pCBCUL4,5	Midline in sagittal plane, at the most posterior tip of the posterior cerebellar culmen 4,5 and in the middle in the coronal plane.	Midline	285	138	592
posterior cerebellar Declive	pCBDEC	Midline in sagittal plane, at the most dorsal tip of the cerebellar declive in coronal plane and the most posterior point in horizontal plane.	Midline	285	110	626
posterior posterior cerebellar Declive	ppCBDEC	Move as far posterior as possible in horizontal plane and as dorsal as possibel in coronal, relative to "Midline in sagittal plane, at the most dorsal tip of the cerebellar declive in coronal plane and the most posterior point in horizontal plane."	Midline	285	110	654
post coronal	Post	Most posterior coronal section at the midline (sagittal plane) and the most doral point of grey matter in the horizontal plane	Midline	285	117	658	TRUE	The most posterior coronal slice is not a constant. Each volume is differently cropped.
