# Supplementary material for: DeMBA: a developmental atlas for navigating the mouse brain in space and time
Source: Nat Commun. 2025 Aug 29;16:8108. doi: 10.1038/s41467-025-63177-9 (PMC12397216; doi:10.1038/s41467-025-63177-9)
Supplement: Supplementary file 3 — Supplementary Data 2 [file 41467_2025_63177_MOESM3_ESM.xlsx]

## Sheet: statistics_summary
age	mean DeMBA error	standard deviation of DeMBA error	mean human error	standard deviation of mean human error	t statistic	p value	mean difference	95% CI low	95% CI high	cohens d	degrees of freedom
P04	182	112.89	201.8	117.84	0.82	0.42	19.79	-28.7	68.29	0.11	50
P07	185.27	115.11	220.27	169.48	1.59	0.12	35	-9.26	79.25	0.22	52
P14	160	93.93	160.63	127.11	0.04	0.97	0.63	-35.56	36.83	0	52
P21	148.85	84.67	182.36	177.66	1.41	0.16	33.51	-14.16	81.18	0.19	52
P28	103.31	54.17	144.46	169.76	1.78	0.08	41.15	-5.29	87.59	0.24	52
